# Supplementary material for: Stromal-Immune Score-Based Gene Signature: A Prognosis Stratification Tool in Gastric Cancer
Source: Front Oncol. 2019 Nov 12;9:1212. doi: 10.3389/fonc.2019.01212 (PMC6861210; doi:10.3389/fonc.2019.01212)
Supplement: Supplementary Table 1 — Gene signatures for stromal and immune score estimation. [file Table_1.XLS]

## Sheet: signaturesGenes
StromalSignature	ImmuneSignature
DCN	LCP2
PAPPA	LSP1
SFRP4	FYB
THBS2	PLEK
LY86	HCK
CXCL14	IL10RA
FOXF1	LILRB1
COL10A1	NCKAP1L
ACTG2	LAIR1
APBB1IP	NCF2
SH2D1A	CYBB
SULF1	PTPRC
MSR1	IL7R
C3AR1	LAPTM5
FAP	CD53
PTGIS	EVI2B
ITGBL1	SLA
BGN	ITGB2
CXCL12	GIMAP4
ECM2	MYO1F
FCGR2A	HCLS1
MS4A4A	MNDA
WISP1	IL2RG
COL1A2	CD48
MS4A6A	AOAH
EDNRA	CCL5
VCAM1	LTB
GPR124	GMFG
SCUBE2	GIMAP6
AIF1	GZMK
HEPH	LST1
LUM	GPR65
PTGER3	LILRB2
RUNX1T1	WIPF1
CDH5	CD37
PIK3R5	BIN2
RAMP3	FCER1G
LDB2	IKZF1
COX7A1	TYROBP
EDIL3	FGL2
DDR2	FLI1
FCGR2B	IRF8
LPPR4	ARHGAP15
COL15A1	SH2B3
AOC3	TNFRSF1B
ITIH3	DOCK2
FMO1	CD2
PRKG1	ARHGEF6
PLXDC1	CORO1A
VSIG4	LY96
COL6A3	LYZ
SGCD	ITGAL
COL3A1	TNFAIP3
F13A1	RNASE6
OLFML1	TGFB1
IGSF6	PSTPIP1
COMP	CST7
HGF	RGS1
GIMAP5	FGR
ABCA6	SELL
ITGAM	MICAL1
MAF	TRAF3IP3
ITM2A	ITGA4
CLEC7A	MAFB
ASPN	ARHGDIB
LRRC15	IL4R
ERG	RHOH
CD86	HLA-DPA1
TRAT1	NKG7
COL8A2	NCF4
TCF21	LPXN
CD93	ITK
CD163	SELPLG
GREM1	HLA-DPB1
LMOD1	CD3D
TLR2	CD300A
ZEB2	IL2RB
C1QB	ADCY7
KCNJ8	PTGER4
KDR	SRGN
CD33	CD247
RASGRP3	CCR7
TNFSF4	MSN
CCR1	ALOX5AP
CSF1R	PTGER2
BTK	RAC2
MFAP5	GBP2
MXRA5	VAV1
ISLR	CLEC2B
ARHGAP28	P2RY14
ZFPM2	NFKBIA
TLR7	S100A9
ADAM12	IFI30
OLFML2B	MFSD1
ENPP2	RASSF2
CILP	TPP1
SIGLEC1	RHOG
SPON2	CLEC4A
PLXNC1	GZMB
ADAMTS5	PVRIG
SAMSN1	S100A8
CH25H	CASP1
COL14A1	BCL2A1
EMCN	HLA-E
RGS4	KLRB1
PCDH12	GNLY
RARRES2	RAB27A
CD248	IL18RAP
PDGFRB	TPST2
C1QA	EMP3
COL5A3	GMIP
IGF1	LCK
SP140	IL32
TFEC	PTPRCAP
TNN	LGALS9
ATP8B4	CCDC69
ZNF423	SAMHD1
FRZB	TAP1
SERPING1	GBP1
ENPEP	CTSS
CD14	GZMH
DIO2	ADAM8
FPR1	GLRX
IL18R1	PRF1
HDC	CD69
TXNDC3	HLA-B
PDE2A	HLA-DMA
RSAD2	CD74
ITIH5	KLRK1
FASLG	PTPRE
MMP3	HLA-DRA
NOX4	VNN2
WNT2	TCIRG1
LRRC32	RABGAP1L
CXCL9	CSTA
ODZ4	ZAP70
FBLN2	HLA-F
EGFL6	HLA-G
IL1B	CD52
SPON1	CD302
CD200	CD27
